# Supplementary material for: Dynamic Changes in Fermentation Quality and Structure and Function of the Microbiome during Mixed Silage of Sesbania cannabina and Sweet Sorghum Grown on Saline-Alkaline Land
Source: Microbiol Spectr. 2022 Oct 3;10(5):e02483-22. doi: 10.1128/spectrum.02483-22 (PMC9604195; doi:10.1128/spectrum.02483-22)
Supplement: Supplemental file 1 — Table S1. Download spectrum.02483-22-s0001.xlsx, XLSX file, 0.01 MB [file spectrum.02483-22-s0001.xlsx]

## Sheet: Sheet1
Table S1. Alpha diversity of the mixed silage during the ensiling process.
Treatment	Ensiling days	OS	Shannon	Simpson	Chao1	Ace	Coverage
SS100	3	61	3.7	0.87	69.25	71.78	0.99
	7	43	2.77	0.72	49.32	52.85	1
	14	41	2.98	0.79	47.36	48.94	1
	30	44	3.13	0.83	46.46	49.47	1
	60	38	2.77	0.74	45.59	47.59	1
SS70	3	38	2.37	0.69	42.83	43.87	1
	7	32	2.52	0.77	39.14	39.95	1
	14	17	1.87	0.68	20.45	22.84	1
	30	12	1.41	0.55	11.65	12.45	1
	60	9	1.2	0.5	8.67	10.03	1
SS50	3	52	3.17	0.82	59.89	64.46	1
	7	37	2.58	0.77	42.25	44.37	1
	14	11	1.62	0.63	13.58	15.03	1
	30	8	1.16	0.49	8.67	9.36	1
	60	8	1.17	0.48	8.5	10.4	1
SS30	3	33	2.44	0.71	35.87	36.66	1
	7	22	1.98	0.7	25.48	27.02	1
	14	12	1.43	0.57	15.92	19.06	1
	30	10	1.43	0.57	11.11	13.53	1
	60	7	1.06	0.45	6.97	7.84	1
SEM		0.85	0.04	0.01	1.03	1.15	0
P value
R		<0.001	<0.001	<0.001	<0.001	<0.001	<0.001
E		<0.001	<0.001	<0.001	<0.001	<0.001	<0.001
R × E		<0.05	<0.05	<0.001	<0.05	<0.05	0.292
OS, observed species. SEM, standard error of the mean. R: ratios of sweet sorghum; E: ensiling time; R × E: the interaction between ratios of sweet sorghum and ensiling time. SS100: 100% Sesbania cannabina without sweet sorghum; SS70: 70% Sesbania cannabina with 30% sweet sorghum; SS50: 50% Sesbania cannabina with 50% sweet sorghum; SS30: 30% Sesbania cannabina with 70% sweet sorghum.
