# Supplementary material for: Dynamic Changes in Fermentation Quality and Structure and Function of the Microbiome during Mixed Silage of Sesbania cannabina and Sweet Sorghum Grown on Saline-Alkaline Land
Source: Microbiol Spectr. 2022 Oct 3;10(5):e02483-22. doi: 10.1128/spectrum.02483-22 (PMC9604195; doi:10.1128/spectrum.02483-22)
Supplement: Supplemental file 2 — Table S2. Download spectrum.02483-22-s0002.xlsx, XLSX file, 0.01 MB [file spectrum.02483-22-s0002.xlsx]

## Sheet: Sheet1
Table S2. Spearman correlation coefficient between bacterial species and fermentation quality.
Bacterial species	Spearman correlation coefficient						P value
	pH	LA	AA	1,2-PD	BA	AN	pH	LA	AA	1,2-PD	BA	AN
Lactobacillus buchneri	-0.5	0.8	0.3	0.8	-0.2	-0.4	0	0	0	0	0.12	0
Lactobacillus hilgardii	-0.6	0.7	0.2	0.7	-0.2	-0.6	0	0	0.05	0	0.13	0
Lactobacillus farciminis	0.1	-0.6	-0.7	-0.8	0.1	-0.2	0.59	0	0	0	0.75	0.37
Lactobacillus plantarum	0.5	-0.7	-0.5	-0.9	0.1	0.3	0	0	0.02	0	0.95	0
Bacillus subtilis	0.1	0.1	0.2	0.2	0.3	0	0.54	0.08	0.07	0.08	0.32	0.87
Lactococcus lactis	0.5	-0.8	-0.4	-0.8	0.2	0.3	0	0	0.15	0.02	0.65	0.01
Stenotrophomonas maltophilia	0.5	-0.8	-0.5	-0.8	0.1	0.2	0.01	0.01	0.04	0.1	0.52	0.11
Enterococcus casseliflavus	0.6	-0.8	-0.2	-0.8	0.3	0.5	0	0	0.57	0.03	0.94	0
Enterococcus faecalis	0.7	-0.8	-0.2	-0.8	0.4	0.5	0	0	0.15	0.02	0.01	0
Weissella cibaria	0.5	-0.8	-0.4	-0.8	0.2	0.3	0	0	0.38	0.03	0.9	0
Sphingobacterium multivorum	0.5	-0.7	-0.3	-0.6	0.1	0.4	0	0.02	0.59	0.28	0.66	0.01
Klebsiella oxytoca	0.6	-0.8	-0.2	-0.7	0.3	0.5	0	0	0.62	0.08	0.94	0
Acinetobacter pittii	0.1	-0.6	-0.5	-0.7	-0.2	0	0.46	0.07	0	0.18	0.55	0.4
Clostridium tyrobutyricum	0.5	-0.4	0.4	-0.3	0.8	0.5	0	0	0.03	0.19	0	0
Enterococcus mundtii	0.5	-0.7	-0.1	-0.6	0.2	0.6	0	0	0.99	0	0.5	0
LA: lactic acid. AA: acetic acid. BA: butyric acid. AN: ammonia-N. 1,2-PD: 1,2-propanediol.
