# Supplementary material for: Dynamic Changes in Fermentation Quality and Structure and Function of the Microbiome during Mixed Silage of Sesbania cannabina and Sweet Sorghum Grown on Saline-Alkaline Land
Source: Microbiol Spectr. 2022 Oct 3;10(5):e02483-22. doi: 10.1128/spectrum.02483-22 (PMC9604195; doi:10.1128/spectrum.02483-22)
Supplement: Supplemental file 3 — Table S3. Download spectrum.02483-22-s0003.xlsx, XLSX file, 0.01 MB [file spectrum.02483-22-s0003.xlsx]

## Sheet: Sheet1
Table S3. Spearman correlation coefficient between predicted metabolic functions and fermentation quality.
Bacterial species	Spearman correlation coefficient						P value
	pH	LA	AA	1,2-PD	BA	AN	pH	LA	AA	1,2-PD	BA	AN
Amino acid metabolism	-0.5	0.6	0.1	0.6	-0.3	-0.4	0	0	0.21	0	0.07	0
Biosynthesis of other secondary metabolites	-0.2	0.2	-0.1	0.2	-0.2	-0.2	0.31	0.22	0.57	0.76	0.15	0.16
Carbohydrate metabolism	-0.4	0.5	0	0.4	-0.3	-0.4	0	0	0.52	0.04	0.05	0
Energy metabolism	-0.1	-0.2	-0.5	-0.4	-0.1	-0.3	0.39	0.39	0	0	0.29	0.17
Glycan biosynthesis and metabolism	-0.3	0.5	0.1	0.5	-0.3	-0.3	0	0	0.28	0.01	0.03	0.01
Lipid Metabolism	-0.5	0.7	0.2	0.6	-0.3	-0.4	0	0	0.11	0	0.03	0
Metabolism of cofactors and vitamins	-0.5	0.7	0.2	0.7	-0.3	-0.4	0	0	0.06	0	0.07	0
Metabolism of other amino acids	-0.1	-0.2	-0.5	-0.4	-0.1	-0.3	0.3	0.35	0	0	0.41	0.16
Metabolism of terpenoids and polyketides	0	0.1	0.1	0.1	-0.1	0.1	0.31	0.49	0.48	0.53	0.3	0.39
Nucleotide metabolism	-0.5	0.6	0.1	0.6	-0.3	-0.4	0	0	0.24	0	0.06	0
Xenobiotics biodegradation and metabolism	0.2	-0.6	-0.5	-0.7	0.1	0.1	0.03	0	0	0	0.89	0.13
LA: lactic acid. AA: acetic acid. BA: butyric acid. AN: ammonia-N. 1,2-PD: 1,2-propanediol.
